# Supplementary material for: Correction: ERK1/2 Signaling Plays an Important Role in Topoisomerase II Poison-Induced G2/M Checkpoint Activation
Source: PLoS One. 2023 Sep 28;18(9):e0292423. doi: 10.1371/journal.pone.0292423 (PMC10538782; doi:10.1371/journal.pone.0292423)
Supplement: S1 File — (ZIP) [file pone.0292423.s001.zip]

Archive with 14 entries (14 files):
- Figure 1A/ADR-1 uM.pdf
- Figure 1A/ADR-FACS, 6-26-2009.pdf
- Figure 1A/Adriamycin exp1 FACS.JNB
- Figure 1A/ETOP exp1 FACS.JNB
- Figure 1A/ETOP-10 uM.pdf
- Figure 1A/ETOP-FACS, 6-22-19.pdf
- Figure 1A/LOG.pdf
- Figure 1B/Fig 1B Etop- ERK-F.tif
- Figure 1B/Fig 1B Etop-ERK-F2.tif
- Figure 1B/Fig 1B ETOP-pERK-F.tif
- Figure 1B/Fig 1B Etop-pERK-F2.tif
- Figure 1B/Fig 1B, DOX-ERK.tif
- Figure 1B/pERK-ADR timeEXP3-ori.tif
- Figure 1B/Revised Fig 1B.tif
