# Supplementary material for: Correction: ERK1/2 Signaling Plays an Important Role in Topoisomerase II Poison-Induced G2/M Checkpoint Activation
Source: PLoS One. 2023 Sep 28;18(9):e0292423. doi: 10.1371/journal.pone.0292423 (PMC10538782; doi:10.1371/journal.pone.0292423)
Supplement: S2 File — Note that the underlying blot for Fig 2A ETOP Chk1 IP-WB may be a different exposure than that used for the figure. (ZIP) [file pone.0292423.s002.zip]

Archive with 14 entries (13 files):
- S2 File/Figure 2/
- S2 File/Figure 2/Fig 2A DOX chk2 IP-WB F.tif
- S2 File/Figure 2/Fig 2A DOX-Chk1 IP-WB F.tif
- S2 File/Figure 2/Fig 2A ETOP Chk1 IP-WB F.tif
- S2 File/Figure 2/Fig 2A, Dox, Chk1-Activity-labled.tif
- S2 File/Figure 2/Fig 2A, Dox, Chk2-Activity, labled.tif
- S2 File/Figure 2/Fig 2A, ETOP, Chk1-activity, labeled.tif
- S2 File/Figure 2/Fig 2A, ETOP, Chk2-activity-labled.tif
- S2 File/Figure 2/Fig 2B ETOP DOX-Cdc2-F.tif
- S2 File/Figure 2/Fig 2B ETOP DOX-pCDC2-F.tif
- S2 File/Figure 2/Fig 2B ETOP_DOX_Cdc2-additional exposures.tif
- S2 File/Figure 2/Fig2A ETOP CHK2  IP-WB-F.tif
- S2 File/Figure 2/Revised Figure 2.tif
- S2 File/Figure Annotations.docx
