# Supplementary material for: Correction: ERK1/2 Signaling Plays an Important Role in Topoisomerase II Poison-Induced G2/M Checkpoint Activation
Source: PLoS One. 2023 Sep 28;18(9):e0292423. doi: 10.1371/journal.pone.0292423 (PMC10538782; doi:10.1371/journal.pone.0292423)
Supplement: S3 File — Note that the underlying blots for Fig 6A ETOP ATR activity, 6B ATR activity, and 6C DOX Chk2 activity are available only as cropped images. The underlying 6C ETOP ATM activity blots are from a shorter exposure than that used for the figure. (ZIP) [file pone.0292423.s003.zip]

Archive with 38 entries (33 files):
- S3 File/Figure 6/
- S3 File/Figure 6/6A/
- S3 File/Figure 6/6A/Fig 6A, DOX  ATR activity.tif
- S3 File/Figure 6/6A/Fig 6A, DOX, ATR IP-WB.tif
- S3 File/Figure 6/6A/Fig 6A, DOX, Chk1  activity-2nd.tif
- S3 File/Figure 6/6A/Fig 6A, Dox, Chk1 activity.tif
- S3 File/Figure 6/6A/Fig 6A, DOX, Chk1 IP-WB.tif
- S3 File/Figure 6/6A/Fig 6A, ETOP ATR, activity.tif
- S3 File/Figure 6/6A/Fig 6A, ETOP, Chk1 activity.tif
- S3 File/Figure 6/6A/Fig 6A, ETOP, Chk1 IP-WB.tif
- S3 File/Figure 6/6A/Fig 6A, ETOP-ATR IP-WB.tif
- S3 File/Figure 6/6B/
- S3 File/Figure 6/6B/ATR activity-on p53 substrate.tif
- S3 File/Figure 6/6B/ATR-IP-WB of Fig 6B.tif
- S3 File/Figure 6/6B/Chk1 activity-on Cdc25C substrate.tif
- S3 File/Figure 6/6B/Chk1 IP-WB.tif
- S3 File/Figure 6/6B/ERK.tif
- S3 File/Figure 6/6B/Fig 6B, ATR IP-WB.tif
- S3 File/Figure 6/6B/Fig6B- Actin.tif
- S3 File/Figure 6/6C/
- S3 File/Figure 6/6C/Fig 6C, DOX, ATM activity.tif
- S3 File/Figure 6/6C/Fig 6C, DOX, ATM IP-WB.tif
- S3 File/Figure 6/6C/Fig 6C, DOX, Chk2 activity.tif
- S3 File/Figure 6/6C/Fig 6C, DOX, Chk2 IP-WB-Ori.tif
- S3 File/Figure 6/6C/Fig 6C, Dox, IP-WB-Original.tif
- S3 File/Figure 6/6C/Fig 6C, ETOP, ATM activity-light expose1 (1).tif
- S3 File/Figure 6/6C/Fig 6C, ETOP, ATM activity-light expose1.tif
- S3 File/Figure 6/6C/Fig 6C, ETOP, ATM IP-WB.tif
- S3 File/Figure 6/6C/Fig 6C, ETOP, Chk2 activity.tif
- S3 File/Figure 6/6C/Fig 6C, ETOP, Chk2 IP-WB.tif
- S3 File/Figure 6/6D/
- S3 File/Figure 6/6D/Fig 6D, DOX, Cdc2, IP-WB.tif
- S3 File/Figure 6/6D/Fig 6D, DOX, Cdc2-Y15.tif
- S3 File/Figure 6/6D/Fig 6D, ETOP, Cdc2 IP-WB RK.tif
- S3 File/Figure 6/6D/Fig 6D, ETOP, Cdc2 IP-WB.tif
- S3 File/Figure 6/6D/Fig 6D, ETOP, Cdc2-Y15.tif
- S3 File/Figure 6/Revised Figure 6-corrected.tif
- S3 File/Figure Annotations.docx
