# Supplementary material for: Correction: ERK1/2 Signaling Plays an Important Role in Topoisomerase II Poison-Induced G2/M Checkpoint Activation
Source: PLoS One. 2023 Sep 28;18(9):e0292423. doi: 10.1371/journal.pone.0292423 (PMC10538782; doi:10.1371/journal.pone.0292423)
Supplement: S4 File — (ZIP) [file pone.0292423.s004.zip]

Archive with 4 entries (4 files):
- Figure 8/Fig8, ERK_Dox&ETOP_EXP13.tif
- Figure 8/Fig8, pERK-ETOP_EXP13_a.tif
- Figure 8/Fig8, pERK-ETOP_EXP13_b.tif
- Figure 8/Figure 8 DOX pERK.tif
