# Supplementary material for: Correction: ERK1/2 Signaling Plays an Important Role in Topoisomerase II Poison-Induced G2/M Checkpoint Activation
Source: PLoS One. 2023 Sep 28;18(9):e0292423. doi: 10.1371/journal.pone.0292423 (PMC10538782; doi:10.1371/journal.pone.0292423)
Supplement: S5 File — The underlying blot for the image shown in the original figure for the Control Caspase 8 and DOX Caspase 8 panels is not available; however, the authors provide an image of a shorter exposure of the same blot. Lanes 1 and 2 were used for the Control Caspase 8 panel, while lanes 1, 3, and 4 of the same blot were used for the DOX Caspase 8 panel. Additional Actin replicates are provided for the experiment shown in Fig 11B. One blot was probed first for the DOX PARP panel, and then re-probed for Actin. The blot showing PARP bands alone is not available, but the PARP bands remain visible on the blot after re-probing for Actin. (ZIP) [file pone.0292423.s005.zip]

Archive with 8 entries (8 files):
- Figure 11/Fig11, published Actin_(on PARP gel)_Dox_ETOP-Exp3_2.tif
- Figure 11/Fig11, published Caspase8_ETOP_EXP3C.tif
- Figure 11/Fig11, published PARP_Dox_ETOP_EXP3C.tif
- Figure 11/Fig11, shorter exposure published Caspase8_Dox_EXP3_a.tif
- Figure 11/PARP_Dox_ETOP_EXP3R_2.tif
- Figure 11/Replicate Fig11, Actin (on Cas8_Dox_gel)_EXP3.tif
- Figure 11/Replicate Fig11, Actin_(on PARP gel)_Dox-ETOP_EXP3C.tif
- Figure 11/Replicate Fig11, Actin_for_ETOP(Cas8)_Exp3.tif
