# Supplementary material for: Correction: ERK1/2 Signaling Plays an Important Role in Topoisomerase II Poison-Induced G2/M Checkpoint Activation
Source: PLoS One. 2023 Sep 28;18(9):e0292423. doi: 10.1371/journal.pone.0292423 (PMC10538782; doi:10.1371/journal.pone.0292423)
Supplement: S6 File — (ZIP) [file pone.0292423.s006.zip]

Archive with 3 entries (3 files):
- Figure S3/Actin, Fig S3A.tif
- Figure S3/ERK, Fig S3A.tif
- Figure S3/Figure S3 Corrected.tif
